# Supplementary material for: Sphingomonas sediminicola Dae20 Is a Highly Promising Beneficial Bacteria for Crop Biostimulation Due to Its Positive Effects on Plant Growth and Development
Source: Microorganisms. 2023 Aug 11;11(8):2061. doi: 10.3390/microorganisms11082061 (PMC10459697; doi:10.3390/microorganisms11082061)
Supplement: Supplementary file 1 [file microorganisms-11-02061-s001.zip]

Archive with 1 entries (1 files):
- microorganisms-2540518-supplementary.pdf
